# Supplementary material for: Zengshengping improves lung cancer by regulating the intestinal barrier and intestinal microbiota
Source: Front Pharmacol. 2023 Mar 13;14:1123819. doi: 10.3389/fphar.2023.1123819 (PMC10040556; doi:10.3389/fphar.2023.1123819)
Supplement: Supplementary file 3 [file DataSheet2.xlsx]

## Sheet: Tumor mass,spleen,thymus index
Sheet 1 Tumor mass, spleen index, thymus index
	tumor weight	splenic index *10-3	thymus index*10-3
Normal		3.3781	1.9434
Normal		4.1906	1.9933
Normal		3.32114	2.6163
Normal		3.7496	1.9668
Normal		2.835	2.4226
Normal		3.3647	1.6835
Normal		2.6361	1.9501
Model	1.22	3.4287	1.368
Model	0.72	2.7485	1.6515
Model	0.72	2.9788	1.1636
Model	0.43	2.9024	1.414
Model	0.77	3.3526	0.7562
Model	0.97	1.5355	1.1555
Model	0.23	0.0373	1.4201
DDP	0.04	1.0235	0.1922
DDP	0.08	1.281	0.195
DDP	0.21	1.5636	0.2401
DDP	0.11	1.3663	0.137
DDP	0.05	1.1673	0.2104
ZSPL	0.48	2.9598	2.1252
ZSPL	0.46	2.734	2.1399
ZSPL	0.11	2.8469	1.746
ZSPL	0.99	2.6733	1.7838
ZSPL	0.38	3.1806	2.1134
ZSPL	0.58	2.8332	1.7404
ZSPH	0.7	2.6544	1.5771
ZSPH	0.58	3.4955	2.087
ZSPH	0.36	2.7695	1.8108
ZSPH	0.22	2.6682	1.7498
ZSPH	0.27	2.7402	2.2163
ZSPH	0.05	3.5799	2.3492
ZSPH	0.47	2.8758	2.666
SPSS analysis data：
Multiple comparison
Dependent variable		(I) grouping	(J) grouping	Mean difference (I-J)	Standard error	Significance	95% confidence interval
							lower limit	upper limit
tumor weight	LSD	Model	DDP	.62486*	0.127089	0.00115397	0.157952	1.09176
			ZSPL	0.222857	0.170444	0.770885	-0.322126	0.76784
			ZSPH	0.34485714*	0.149334	0.0229308	-0.136899	0.82547
		DDP	Model	-.62486*	0.127089	0.00115397	-1.09176	-0.157952
			ZSPL	-0.402	0.121521	0.0301486	-0.881266	0.0772663
			ZSPH	-0.280571	0.0895377	0.0875161	-0.597259	0.0361157
		ZSPL	Model	-0.222857	0.170444	0.770885	-0.76784	0.322126
			DDP	0.402*	0.121521	0.0301486	-0.0772663	0.881266
			ZSPH	0.121429	0.144625	0.962715	-0.358028	0.600885
		ZSPH	Model	-0.344857	0.149334	0.229308	-0.82547	0.136899
			DDP	0.280571	0.0895377	0.0875161	-0.0361157	0.597259
			ZSPL	-0.121429	0.144625	0.962715	-0.600885	0.358028
spleen index	LSD	Normal	Model	.00092735*	0.00035505	0.015	0.0001988	0.0016559
			DDP	.00207327*	0.00038894	0	0.0012752	0.0028713
			ZSPL	0.00048231	0.00036955	0.203	-0.000276	0.0012406
			ZSPH	0.00038453	0.00035505	0.288	-0.000344	0.001113
		Model	Normal	-.00092735*	0.00035505	0.015	-0.0016559	-0.0001988
			DDP	.00114592*	0.00038894	0.007	0.0003479	0.001944
			ZSPL	-0.00044504	0.00036955	0.239	-0.0012033	0.0003132
			ZSPH	-0.00054281	0.00035505	0.138	-0.0012713	0.0001857
		DDP	Normal	-.00207327*	0.00038894	0	-0.0028713	-0.0012752
			Model	-.00114592*	0.00038894	0.007	-0.001944	-0.0003479
			ZSPL	-.00159096*	0.00040222	0	-0.0024162	-0.0007657
			ZSPH	-.00168873*	0.00038894	0	-0.0024868	-0.0008907
		ZSPL	Normal	-0.00048231	0.00036955	0.203	-0.0012406	0.000276
			Model	0.00044504	0.00036955	0.239	-0.0003132	0.0012033
			DDP	.00159096*	0.00040222	0	0.0007657	0.0024162
			ZSPH	-9.777e-05	0.00036955	0.793	-0.000856	0.0006605
		ZSPH	Normal	-0.00038453	0.00035505	0.288	-0.001113	0.000344
			Model	0.00054281	0.00035505	0.138	-0.0001857	0.0012713
			DDP	.00168873*	0.00038894	0	0.0008907	0.0024868
			ZSPL	9.777e-05	0.00036955	0.793	-0.0006605	0.000856
	Dunnett t a	Model	Normal	-.00092735*	0.00035505	0.049	-0.0018513	-3.4e-06
		DDP	Normal	-.00207327*	0.00038894	0	-0.0030855	-0.0010611
		ZSPL	Normal	-0.00048231	0.00036955	0.515	-0.001444	0.0004794
		ZSPH	Normal	-0.00038453	0.00035505	0.666	-0.0013085	0.0005395
thymus index	LSD	Normal	Model	.00080673*	0.00015202	0	0.0004948	0.0011186
			DDP	.00188735*	0.00016653	0	0.0015457	0.002229
			ZSPL	0.00014084	0.00015823	0.381	-0.0001838	0.0004655
			ZSPH	1.711e-05	0.00015202	0.911	-0.0002948	0.000329
		Model	Normal	-.00080673*	0.00015202	0	-0.0011186	-0.0004948
			DDP	.00108062*	0.00016653	0	0.0007389	0.0014223
			ZSPL	-.00066589*	0.00015823	0	-0.0009905	-0.0003412
			ZSPH	-.00078961*	0.00015202	0	-0.0011015	-0.0004777
		DDP	Normal	-.00188735*	0.00016653	0	-0.002229	-0.0015457
			Model	-.00108062*	0.00016653	0	-0.0014223	-0.0007389
			ZSPL	-.00174651*	0.00017221	0	-0.0020999	-0.0013932
			ZSPH	-.00187023*	0.00016653	0	-0.0022119	-0.0015285
		ZSPL	Normal	-0.00014084	0.00015823	0.381	-0.0004655	0.0001838
			Model	.00066589*	0.00015823	0	0.0003412	0.0009905
			DDP	.00174651*	0.00017221	0	0.0013932	0.0020999
			ZSPH	-0.00012372	0.00015823	0.441	-0.0004484	0.0002009
		ZSPH	Normal	-1.711e-05	0.00015202	0.911	-0.000329	0.0002948
			Model	.00078961*	0.00015202	0	0.0004777	0.0011015
			DDP	.00187023*	0.00016653	0	0.0015285	0.0022119
			ZSPL	0.00012372	0.00015823	0.441	-0.0002009	0.0004484
	Dunnett t a	Model	Normal	-.00080673*	0.00015202	0	-0.0012023	-0.0004111
		DDP	Normal	-.00188735*	0.00016653	0	-0.0023207	-0.001454
		ZSPL	Normal	-0.00014084	0.00015823	0.793	-0.0005526	0.0002709
		ZSPH	Normal	-1.711e-05	0.00015202	1	-0.0004127	0.0003785
*. The significance level of mean difference was 0.05.
a. The Dunnett t test treated a group as a control group and compared it with all other groups.

## Sheet: Ki67
Sheet 2 Expression of Ki67
Number	IDO	AREA	AO	AO MEAN	AO SD
Model 1	5064.4	70.0088	72.3394	97.0131	17.5618
Model 2	5501.79	51.5327	106.763
Model 3	8201.14	70.5451	116.254
DDP 1	2681.94	64.6929	41.4565	48.5622	8.4756
DDP 2	1686.39	36.4334	46.2869
DDP 3	1869.35	32.2617	57.9433
ZSPL 1	6766.78	69.8449	96.8829	98.4521	23.1068
ZSPL 2	6361.27	79.999	79.5168
ZSPL 3	9393.59	81.9402	114.64
ZSPH 1	1148.2	22.9737	49.9791	47.1951	2.4451
ZSPH 2	2077.57	44.9596	46.2097
ZSPH 3	1615.97	35.5969	45.3965
SPSS analysis data:
Multiple comparison
Dependent variable: ki67
	(I) grouping	(J) grouping	Mean difference(I-J)	Standard error	Significance	95% confidence interval
						lower limit	upper limit
LSD	DDP	Model	-49.8898333*	12.3838	0.004	-78.447	-21.3327
		ZSPL	-48.4509000*	12.3838	0.004	-77.008	-19.8938
		ZSPH	1.36713	12.3838	0.915	-27.19	29.9243
	Model	DDP	49.8898333*	12.3838	0.004	21.3327	78.447
		ZSPL	1.43893	12.3838	0.91	-27.1182	29.9961
		ZSPH	51.2569667*	12.3838	0.003	22.6998	79.8141
	ZSPL	DDP	48.4509000*	12.3838	0.004	19.8938	77.008
		Model	-1.43893	12.3838	0.91	-29.9961	27.1182
		ZSPH	49.8180333*	12.3838	0.004	21.2609	78.3752
	ZSPH	DDP	-1.36713	12.3838	0.915	-29.9243	27.19
		Model	-51.2569667*	12.3838	0.003	-79.8141	-22.6998
		ZSPL	-49.8180333*	12.3838	0.004	-78.3752	-21.2609
Dunnett t a	Model	DDP	49.8898333*	12.3838	0.01	14.2286	85.5511
	ZSPL	DDP	48.4509000*	12.3838	0.011	12.7897	84.1121
	ZSPH	DDP	-1.36713	12.3838	0.999	-37.0284	34.2941
*. The significance level of mean difference was 0.05.
a. The Dunnett t test treated a group as a control group and compared it with all other groups.

## Sheet: p53
Sheet 3 Expression of p53
Number	IDO	AREA	AO	AO MEAN	AO SD
Model 1	1502.49	34.8333	43.1338	48.1504	7.9319
Model 2	1514.42	26.432	57.295
Model 3	2296.7	52.1714	44.0223
DDP 1	3401.31	60.3731	56.3382	82.0742	48.0269
DDP 2	2398.63	45.7752	52.4002
DDP 3	4920.99	35.7931	137.484
ZSPL 1	3800.8	42.4143	89.6113	108.004	29.5212
ZSPL 2	4838.76	52.3987	92.3451
ZSPL 3	5341.89	37.6042	142.055
ZSPH 1	1524.7	28.4362	53.6183	93.1101	68.1905
ZSPH 2	9189.74	53.4755	171.85
ZSPH 3	1912.02	35.4982	53.8624
SPSS analysis data:
Multiple comparison
Dependent variable: p53
	(I) grouping	(J) grouping	Mean difference (I-J)	Standard error	Significance	95% confidence interval
						lower limit	upper limit
LSD	DDP	Model	33.9239	36.2651	0.377	-49.7036	117.551
		ZSPL	-25.9297	36.2651	0.495	-109.557	57.6977
		ZSPH	-11.0358	36.2651	0.769	-94.6633	72.5916
	Model	DDP	-33.9239	36.2651	0.377	-117.551	49.7036
		ZSPL	-59.8536	36.2651	0.137	-143.481	23.7738
		ZSPH	-44.9597	36.2651	0.25	-128.587	38.6677
	ZSPL	DDP	25.9297	36.2651	0.495	-57.6977	109.557
		Model	59.8536	36.2651	0.137	-23.7738	143.481
		ZSPH	14.8939	36.2651	0.692	-68.7335	98.5213
	ZSPH	DDP	11.0358	36.2651	0.769	-72.5916	94.6633
		Model	44.9597	36.2651	0.25	-38.6677	128.587
		ZSPL	-14.8939	36.2651	0.692	-98.5213	68.7335
Dunnett t a	Model	DDP	-33.9239	36.2651	0.684	-138.355	70.5073
	ZSPL	DDP	25.9297	36.2651	0.818	-78.5014	130.361
	ZSPH	DDP	11.0358	36.2651	0.98	-93.3953	115.467
a. The Dunnett t test treated a group as a control group and compared it with all other groups.

## Sheet: IL-1β
Sheet 5 Expression of IL-1β
Number	Y：OD	X: Concentration	Average	SD
Normal	0.503	13.1	3.65	5.32
	0.432	1.67
	0.428	1.05
	0.434	1.98
	0.424	0.44
Model	0.496	11.93	14.54	3.96
	0.49	10.93
	0.518	15.64
	0.541	19.64
DDP	0.465	6.87	4.18	2.22
	0.445	3.7
	0.451	4.64
	0.431	1.52
ZSPL	0.484	9.95	8.81	1.84
	0.477	8.8
	0.461	6.22
	0.486	10.28
ZSPH	0.471	7.83	8.72	4
	0.518	15.64
	0.472	7.99
	0.456	5.43
	0.464	6.71
SPSS analysis data:
Multiple comparison
Dependent variable: IL-1β
	(I) grouping	(J) grouping	Mean difference (I-J)	Standard error	Significance	95% confidence interval
						lower limit	upper limit
LSD	Normal	Model	-10.8870000*	2.56804	0.001	-16.3051	-5.46891
		DDP	-0.5345	2.56804	0.838	-5.95259	4.88359
		ZSPL	-5.1645	2.56804	0.06	-10.5826	0.25359
		ZSPH	-5.072	2.42117	0.051	-10.1802	0.036224
	Model	Normal	10.8870000*	2.56804	0.001	5.46891	16.3051
		DDP	10.3525000*	2.70695	0.001	4.64133	16.0637
		ZSPL	5.7225000*	2.70695	0.05	0.011332	11.4337
		ZSPH	5.8150000*	2.56804	0.037	0.39691	11.2331
	DDP	Normal	0.5345	2.56804	0.838	-4.88359	5.95259
		Model	-10.3525000*	2.70695	0.001	-16.0637	-4.64133
		ZSPL	-4.63	2.70695	0.105	-10.3412	1.08117
		ZSPH	-4.5375	2.56804	0.095	-9.95559	0.88059
	ZSPL	Normal	5.1645	2.56804	0.06	-0.25359	10.5826
		Model	-5.7225000*	2.70695	0.05	-11.4337	-0.011332
		DDP	4.63	2.70695	0.105	-1.08117	10.3412
		ZSPH	0.0925	2.56804	0.972	-5.32559	5.51059
	ZSPH	Normal	5.072	2.42117	0.051	-0.036224	10.1802
		Model	-5.8150000*	2.56804	0.037	-11.2331	-0.39691
		DDP	4.5375	2.56804	0.095	-0.88059	9.95559
		ZSPL	-0.0925	2.56804	0.972	-5.51059	5.32559
Dunnett t a	Model	Normal	10.8870000*	2.56804	0.002	3.94387	17.8301
	DDP	Normal	0.5345	2.56804	0.999	-6.40863	7.47763
	ZSPL	Normal	5.1645	2.56804	0.182	-1.77863	12.1076
	ZSPH	Normal	5.072	2.42117	0.158	-1.47405	11.618
*. The significance level of mean difference was 0.05.
a. The Dunnett t test treated a group as a control group and compared it with all other groups.

## Sheet: IL-6
Sheet 6 Expression of IL-6
Number	Y：OD	X：Concentration	Average	SD
Normal	0.139	3.11	3.3	0.15
	0.148	3.34
	0.145	3.26
	0.155	3.52
	0.146	3.29
Model	0.168	3.86	3.97	0.24
	0.159	3.63
	0.176	4.07
	0.184	4.28
	0.174	4.02
DDP	0.137	3.06	3.39	0.43
	0.131	2.9
	0.167	3.83
	0.148	3.34
	0.167	3.83
ZSPL	0.169	3.89	3.82	0.38
	0.154	3.5
	0.157	3.57
	0.186	4.33
ZSPH	0.143	3.21	3.41	0.48
	0.159	3.63
	0.129	2.85
	0.178	4.12
	0.144	3.24
SPSS analysis data:
Multiple comparison
Dependent variable: IL-6
	(I) grouping	(J) grouping	Mean difference (I-J)	Standard error	Significance	95% confidence interval
						lower limit	upper limit
LSD	Normal	Model	-.6680000*	0.226067	0.008	-1.14116	-0.194836
		DDP	-0.088	0.226067	0.701	-0.561164	0.385164
		ZSPL	-.5185000*	0.239781	0.044	-1.02037	-0.016633
		ZSPH	-0.106	0.226067	0.644	-0.579164	0.367164
	Model	Normal	.6680000*	0.226067	0.008	0.194836	1.14116
		DDP	.5800000*	0.226067	0.019	0.106836	1.05316
		ZSPL	0.1495	0.239781	0.54	-0.352367	0.651367
		ZSPH	.5620000*	0.226067	0.022	0.088836	1.03516
	DDP	Normal	0.088	0.226067	0.701	-0.385164	0.561164
		Model	-.5800000*	0.226067	0.019	-1.05316	-0.106836
		ZSPL	-0.4305	0.239781	0.089	-0.932367	0.071367
		ZSPH	-0.018	0.226067	0.937	-0.491164	0.455164
	ZSPL	Normal	.5185000*	0.239781	0.044	0.016633	1.02037
		Model	-0.1495	0.239781	0.54	-0.651367	0.352367
		DDP	0.4305	0.239781	0.089	-0.071367	0.932367
		ZSPH	0.4125	0.239781	0.102	-0.089367	0.914367
	ZSPH	Normal	0.106	0.226067	0.644	-0.367164	0.579164
		Model	-.5620000*	0.226067	0.022	-1.03516	-0.088836
		DDP	0.018	0.226067	0.937	-0.455164	0.491164
		ZSPL	-0.4125	0.239781	0.102	-0.914367	0.089367
Dunnett t a	Model	Normal	.6680000*	0.226067	0.027	0.065052	1.27095
	DDP	Normal	0.088	0.226067	0.985	-0.514948	0.690948
	ZSPL	Normal	0.5185	0.239781	0.134	-0.121023	1.15802
	ZSPH	Normal	0.106	0.226067	0.971	-0.496948	0.708948
*. The significance level of mean difference was 0.05.
a. The Dunnett t test treated a group as a control group and compared it with all other groups.

## Sheet: TNF-α
Sheet 4 Expression of TNF-α
Number	Y：OD	X：Concentration	Average	SD
Normal	0.463	40.54	40.26	11.1
	0.48	50.84
	0.452	33.97
	0.437	25.12
	0.48	50.84
Model	0.528	80.97	69.56	16.83
	0.532	83.56
	0.488	55.76
	0.474	47.19
	0.527	80.33
DDP	0.412	10.65	50.51	36.04
	0.44	26.88
	0.464	41.14
	0.518	74.56
	0.556	99.33
ZSPL	0.548	94.02	52.63	25.3
	0.466	42.35
	0.465	41.74
	0.442	28.06
	0.49	56.99
ZSPH	0.437	25.12	51.4	16.73
	0.482	52.07
	0.511	70.12
	0.478	49.62
	0.495	60.09
SPSS analysis data:
Multiple comparison
Dependent variable: TNF-α
	(I) grouping	(J) grouping	Mean difference (I-J)	Standard error	Significance	95% confidence interval
						lower limit	upper limit
LSD	Normal	Model	-29.3	14.4934	0.057	-59.5326	0.932611
		DDP	-10.25	14.4934	0.488	-40.4826	19.9826
		ZSPL	-12.37	14.4934	0.403	-42.6026	17.8626
		ZSPH	-11.142	14.4934	0.451	-41.3746	19.0906
	Model	Normal	29.3	14.4934	0.057	-0.932611	59.5326
		DDP	19.05	14.4934	0.204	-11.1826	49.2826
		ZSPL	16.93	14.4934	0.256	-13.3026	47.1626
		ZPH	18.158	14.4934	0.225	-12.0746	48.3906
	DDP	Normal	10.25	14.4934	0.488	-19.9826	40.4826
		Model	-19.05	14.4934	0.204	-49.2826	11.1826
		ZSPL	-2.12	14.4934	0.885	-32.3526	28.1126
		ZSPH	-0.892	14.4934	0.952	-31.1246	29.3406
	ZSPL	Normal	12.37	14.4934	0.403	-17.8626	42.6026
		Model	-16.93	14.4934	0.256	-47.1626	13.3026
		DDP	2.12	14.4934	0.885	-28.1126	32.3526
		ZSPH	1.228	14.4934	0.933	-29.0046	31.4606
	ZSPH	Normal	11.142	14.4934	0.451	-19.0906	41.3746
		Model	-18.158	14.4934	0.225	-48.3906	12.0746
		DDP	0.892	14.4934	0.952	-29.3406	31.1246
		ZSPL	-1.228	14.4934	0.933	-31.4606	29.0046
Dunnett t a	Model	Normal	29.3	14.4934	0.169	-9.1225	67.7225
	DDP	Normal	10.25	14.4934	0.887	-28.1725	48.6725
	ZSPL	Normal	12.37	14.4934	0.808	-26.0525	50.7925
	ZSPH	Normal	11.142	14.4934	0.856	-27.2805	49.5645
a. The Dunnett t test treated a group as a control group and compared it with all other groups.

## Sheet: ZO-1(IHC)
Sheet 7 Detection of ZO-1 by immunohistochemical assay
Number	IOD	AREA	AO	AO Mean	AO SD
Normal 1	48764.2	997529	0.048885	0.04068	0.00711042
Normal 2	39994.6	1083098	0.0369261
Normal 3	39938.1	1102007	0.0362412
Model 1	21367.8	1118910	0.0190969	0.01646	0.00232257
Model 2	14808.3	951477	0.0155634
Model 3	16435.8	1116645	0.0147189
DDP 1	30044.1	1105489	0.0271772	0.02506	0.00447191
DDP 2	17420.2	874514	0.0199198
DDP 3	30379.1	1082058	0.0280753
ZSPL 1	20297.8	1173175	0.0173016	0.01988	0.00387543
ZSPL 2	20616.2	1145631	0.0179955
ZSPL 3	25334.2	1041102	0.024334
ZSPH 1	59865.8	1093651	0.0547394	0.05537	0.00179764
ZSPH 2	63975.7	1185286	0.0539749
ZSPH 3	66917.2	1165814	0.0573996
SPSS analysis data:
Multiple comparison
Dependent variable: ZO-1
	(I) grouping	(J) grouping	Mean difference (I-J)	Standard error	Significance	95% confidence interval
						lower limit	upper limit
LSD	Normal	Model	.0242243133*	0.0035167	0	0.0161148	0.0323338
		ZSPL	.0208070433*	0.0035167	0	0.0126975	0.0289166
		ZSPH	-.0146872300*	0.0035167	0.003	-0.0227967	-0.00657771
	Model	Normal	-.0242243133*	0.0035167	0	-0.0323338	-0.0161148
		ZSPL	-0.00341727	0.0035167	0.36	-0.0115268	0.00469225
		ZSPH	-.0389115433*	0.0035167	0	-0.0470211	-0.030802
	ZSPL	Normal	-.0208070433*	0.0035167	0	-0.0289166	-0.0126975
		Model	0.00341727	0.0035167	0.36	-0.00469225	0.0115268
		ZSPH	-.0354942733*	0.0035167	0	-0.0436038	-0.0273848
	ZSPH	Normal	.0146872300*	0.0035167	0.003	0.00657771	0.0227967
		Model	.0389115433*	0.0035167	0	0.030802	0.0470211
		ZSPL	.0354942733*	0.0035167	0	0.0273848	0.0436038
Dunnett t a	Model	Normal	-.0242243133*	0.0035167	0	-0.0343512	-0.0140974
	ZSPL	Normal	-.0208070433*	0.0035167	0.001	-0.0309339	-0.0106801
	ZSPH	Normal	.0146872300*	0.0035167	0.008	0.00456034	0.0248141
*. The significance level of mean difference was 0.05.
a. The Dunnett t test treated a group as a control group and compared it with all other groups.

## Sheet: occludin(IHC)
Sheet 9 Detection of occludin by immunohistochemical assay
Number	IOD	AREA	AO	AO Mean	AO SD
Normal 1	48920.9	1161589	0.04212	0.04947	0.00639
Normal 2	61175.1	1162087	0.05264
Normal 3	60248.6	1122932	0.05365
Model 1	20834.2	996100	0.02092	0.01823	0.00491
Model 2	13201.7	1051207	0.01256
Model 3	24937	1175521	0.02121
DDP 1	27731.5	1212661	0.02287	0.028	0.00794
DDP 2	26358.5	1098907	0.02399
DDP 3	41716.8	1123048	0.03715
ZSPL 1	29469	1037846	0.02839	0.02003	0.00799
ZSPL 2	12825.5	1027333	0.01248
ZSPL 3	20070	1045164	0.0192
ZSPH 1	55059.4	1152733	0.04776	0.05329	0.00504
ZSPH 2	50331.3	873361	0.05763
ZSPH 3	51686.6	948855	0.05447
SPSS analysis data:
Multiple comparison
Dependent variable: occludin
	(I) grouping	(J) grouping	Mean difference (I-J)	Standard error	Significance	95% confidence interval
						lower limit	upper limit
LSD	Normal	Model	.0312409610*	0.00506852	0	0.0195529	0.042929
		ZSPL	.0294431350*	0.00506852	0	0.0177551	0.0411312
		ZSPH	-0.00381847	0.00506852	0.473	-0.0155065	0.00786956
	Model	Normal	-.0312409610*	0.00506852	0	-0.042929	-0.0195529
		ZSPL	-0.00179783	0.00506852	0.732	-0.0134859	0.00989021
		ZSPH	-.0350594340*	0.00506852	0	-0.0467475	-0.0233714
	ZSPL	Normal	-.0294431350*	0.00506852	0	-0.0411312	-0.0177551
		Model	0.00179783	0.00506852	0.732	-0.00989021	0.0134859
		ZSPH	-.0332616080*	0.00506852	0	-0.0449496	-0.0215736
	ZSPH	Normal	0.00381847	0.00506852	0.473	-0.00786956	0.0155065
		Model	.0350594340*	0.00506852	0	0.0233714	0.0467475
		ZSPL	.0332616080*	0.00506852	0	0.0215736	0.0449496
Dunnett t a	Model	Normal	-.0312409610*	0.00506852	0.001	-0.0458366	-0.0166453
	ZSPL	Normal	-.0294431350*	0.00506852	0.001	-0.0440388	-0.0148475
	ZSPH	Normal	0.00381847	0.00506852	0.796	-0.0107772	0.0184141
*. The significance level of mean difference was 0.05.
a. The Dunnett t test treated a group as a control group and compared it with all other groups.

## Sheet: Claudin-1(IHC)
Sheet 8 Detection of Claudin-1 by immunohistochemical assay
Number	IOD	AREA	AO	AO Mean	AO SD
Normal 1	86640.2	1020924	0.08486	0.08459	0.0037
Normal 2	91475.1	1132580	0.08077
Normal 3	86870.8	985501	0.08815
Model 1	39469.3	1079766	0.03655	0.03439	0.00504
Model 2	29754	1039220	0.02863
Model 3	40155.6	1057317	0.03798
DDP 1	61781.4	863303	0.07156	0.07277	0.003
DDP 2	69621.3	913842	0.07619
DDP 3	67667.2	959050	0.07056
ZSPL 1	71979.5	1074687	0.06698	0.06342	0.01133
ZSPL 2	73956.9	1019362	0.07255
ZSPL 3	58476.5	1152387	0.05074
ZSPH 1	98050	1195261	0.08203	0.09183	0.00853
ZSPH 2	106489	1110770	0.09587
ZSPH 3	108909	1115972	0.09759
SPSS analysis data:
Multiple comparison
Dependent variable: Claudin-1
	(I) grouping	(J) grouping	Mean difference (I-J)	Standard error	Significance	95% confidence interval
						lower limit	upper limit
LSD	Normal	Model	.0502056417*	0.0063267	0	0.0356162	0.064795
		ZSPL	.0211690573*	0.0063267	0.01	0.00657966	0.0357585
		ZSPH	-0.00723773	0.0063267	0.286	-0.0218271	0.00735167
	Model	Normal	-.0502056417*	0.0063267	0	-0.064795	-0.0356162
		ZSPL	-.0290365843*	0.0063267	0.002	-0.043626	-0.0144472
		ZSPH	-.0574433713*	0.0063267	0	-0.0720328	-0.042854
	ZSPL	Normal	-.0211690573*	0.0063267	0.01	-0.0357585	-0.00657966
		Model	.0290365843*	0.0063267	0.002	0.0144472	0.043626
		ZSPH	-0.0284068	0.0063267	0.002	-0.0429962	-0.0138174
	ZSPH	Normal	0.00723773	0.0063267	0.286	-0.00735167	0.0218271
		Model	.0574433713*	0.0063267	0	0.042854	0.0720328
		ZSPL	.0284067870*	0.0063267	0.002	0.0138174	0.0429962
Dunnett t a	Model	Normal	-.0502056417*	0.0063267	0	-0.0684244	-0.0319869
	ZSPL	Normal	-.0211690573*	0.0063267	0.025	-0.0393878	-0.0029503
	ZSPH	Normal	0.00723773	0.0063267	0.555	-0.010981	0.0254565
*. The significance level of mean difference was 0.05.
a. The Dunnett t test treated a group as a control group and compared it with all other groups.

## Sheet: ZO-1(WB)
Sheet 10 Detection of ZO-1 by Western blot
ACTIN		ACTIN
	Normal	35909.8
	Model	27114.7
	ZSPL	28716.1
	ZSPH	33102.2
ZO-1
	ZO-1-1	ZO-1-1/ACTIN	ZO-1-2	ZO-1-2/ACTIN	ZO-1-3	ZO-1-3/ACTIN
Normal	26776.2	0.745651	27114.8	0.75508	26518.4	0.738473
Model	13549.4	0.499708	13696.6	0.505134	13297.7	0.490423
ZSPL	20732.3	0.721974	21373	0.744286	19792.4	0.689244
ZSPH	38334.2	1.15806	36428.5	1.10048	34430.8	1.04013
	ZO-1	Average	SD
Normal	0.75	0.75	0.01
	0.76
	0.74
Model	0.5	0.5	0.01
	0.51
	0.49
ZSPL	0.72	0.716667	0.0251661
	0.74
	0.69
ZSPH	1.16	1.1	0.06
	1.1
	1.04
SPSS analysis data:
Multiple comparison
Dependent variable: ZO-1
	(I) grouping	(J) grouping	Mean difference (I-J)	Standard error	Significance	95% confidence interval
						lower limit	upper limit
LSD	Normal	Model	.25000*	0.0271825	1.57986e-05	0.187317	0.312683
		ZSPL	0.0333333	0.0271825	0.254961	-0.0293496	0.0960163
		ZSPH	-.35000*	0.0271825	1.25107e-06	-0.412683	-0.287317
	Model	Normal	-.25000*	0.0271825	1.57986e-05	-0.312683	-0.187317
		ZSPL	-.21667*	0.0271825	4.48321e-05	-0.27935	-0.153984
		ZSPH	-.60000*	0.0271825	1.87438e-08	-0.662683	-0.537317
	ZSPL	Normal	-0.0333333	0.0271825	0.254961	-0.0960163	0.0293496
		Model	.21667*	0.0271825	4.48321e-05	0.153984	0.27935
		ZSPH	-.38333*	0.0271825	6.21213e-07	-0.446016	-0.32065
	ZSPH	Normal	.35000*	0.0271825	1.25107e-06	0.287317	0.412683
		Model	.60000*	0.0271825	1.87438e-08	0.537317	0.662683
		ZSPL	.38333*	0.0271825	6.21213e-07	0.32065	0.446016
Dunnett t a	Model	Normal	-.25000*	0.0271825	4.19628e-05	-0.328276	-0.171724
	ZSPL	Normal	-0.0333333	0.0271825	0.506329	-0.11161	0.0449431
	ZSPH	Normal	.35000*	0.0271825	3.38135e-06	0.271724	0.428276
*. The significance level of mean difference was 0.05.
a. The Dunnett t test treated a group as a control group and compared it with all other groups.

[truncated: 6 more sheets: occludin(WB), Claudin-1(WB), sIg A(BALF), sIg A(colon), Intestinal microbiota-1, Intestinal microbiota-2]
